# Supplementary material for: A systems-level gene regulatory network model for Plasmodium falciparum
Source: Nucleic Acids Res. 2021 Jan 15;49(9):4891–906. doi: 10.1093/nar/gkaa1245 (PMC8136813; doi:10.1093/nar/gkaa1245)
Supplement: gkaa1245_Supplemental_Files [file gkaa1245_supplemental_files.zip]

Archive with 5 entries (5 files):
- ModelDemo.zip
- SupplementaryFigures.pdf
- TableS1.xlsx
- TableS2.xlsx
- TableS3.xlsx
