# Supplementary material for: A systems-level gene regulatory network model for Plasmodium falciparum
Source: Nucleic Acids Res. 2021 Jan 15;49(9):4891–906. doi: 10.1093/nar/gkaa1245 (PMC8136813; doi:10.1093/nar/gkaa1245)
Supplement: gkaa1245_Supplemental_Files [file gkaa1245_supplemental_files.zip › TableS1.xlsx]

## Sheet: TRs
	ApiAP2 proteins (1,2)
	Non-ApiAp2 proteins compiled by Bischoff and Vaquero (2)
	Additional proteins identified via InterProScan analysis
	Additional proteins identified via literature review (3,4)
Gene ID	Description	Functional domains for additional proteins identified via InterProScan
PF3D7_0404100	AP2 domain transcription factor AP2-SP2, putative
PF3D7_0420300	AP2 domain transcription factor, putative
PF3D7_0604100	AP2 domain transcription factor
PF3D7_0611200	AP2 domain transcription factor, putative
PF3D7_0613800	AP2 domain transcription factor, putative
PF3D7_0622900	AP2 domain transcription factor AP2Tel
PF3D7_0730300	AP2 domain transcription factor AP2-L, putative
PF3D7_0802100	AP2 domain transcription factor, putative
PF3D7_0934400	AP2 domain transcription factor, putative
PF3D7_1007700	AP2 domain transcription factor AP2-I
PF3D7_1107800	AP2 domain transcription factor, putative
PF3D7_1115500	AP2 domain transcription factor, putative
PF3D7_1139300	AP2 domain transcription factor, putative
PF3D7_1143100	AP2 domain transcription factor AP2-O, putative
PF3D7_1222600	AP2 domain transcription factor AP2-G
PF3D7_1239200	AP2 domain transcription factor, putative
PF3D7_1305200	AP2 domain transcription factor, putative
PF3D7_1317200	AP2 domain transcription factor AP2-FG, putative
PF3D7_1342900	AP2 domain transcription factor, putative
PF3D7_1350900	AP2 domain transcription factor AP2-O4, putative
PF3D7_1408200	AP2 domain transcription factor AP2-G2, putative
PF3D7_1429200	AP2 domain transcription factor AP2-O3, putative
PF3D7_1449500	AP2 domain transcription factor AP2-O5, putative
PF3D7_1456000	AP2 domain transcription factor, putative
PF3D7_1466400	AP2 domain transcription factor AP2-EXP
PF3D7_0107200	CCR4 domain-containing protein 3, putative
PF3D7_0109500	N-acetyltransferase, GNAT family, putative
PF3D7_0109600	cold-shock protein, putative
PF3D7_0110400	DNA-directed RNA polymerase II subunit RPB9, putative
PF3D7_0110500	bromodomain protein 3, putative
PF3D7_0110800	transcription initiation factor TFIIB, putative
PF3D7_0205500	DNA-directed RNA polymerase II 16 kDa subunit, putative
PF3D7_0215700	DNA-directed RNA polymerase II subunit RPB2, putative
PF3D7_0216000	DEAD/DEAH box helicase, putative
PF3D7_0218700	pre-mRNA-processing protein 45, putative
PF3D7_0303300	DNA-directed RNA polymerases I, II, and III subunit RPABC2, putative
PF3D7_0308100	zinc finger protein, putative
PF3D7_0315800	zinc finger protein, putative
PF3D7_0318200	DNA-directed RNA polymerase II subunit RPB1
PF3D7_0319200	CCR4 domain-containing protein 4, putative
PF3D7_0320900	histone H2A.Z
PF3D7_0323600	BSD domain-containing protein, putative
PF3D7_0403900	SET domain protein, putative
PF3D7_0407600	conserved Plasmodium protein, unknown function
PF3D7_0409800	zinc finger protein, putative
PF3D7_0423200	BSD-domain protein, putative
PF3D7_0501800	chromatin assembly factor 1 subunit A
PF3D7_0506200	TATA-box-binding protein
PF3D7_0507600	protein CAF40, putative
PF3D7_0508400	conserved protein, unknown function
PF3D7_0512300	CDK-activating kinase assembly factor MAT1
PF3D7_0517400	FACT complex subunit SPT16, putative
PF3D7_0517900	zinc finger protein, putative
PF3D7_0519500	CCR4 domain-containing protein 1, putative
PF3D7_0522200	transcription initiation factor TFIID subunit 10, putative
PF3D7_0522900	zinc finger protein, putative
PF3D7_0525000	zinc finger protein, putative
PF3D7_0602000	zinc finger protein, putative
PF3D7_0602200	MYND-type zinc finger protein, putative
PF3D7_0604600	DNA helicase, putative
PF3D7_0607100	MYND-type zinc finger protein, putative
PF3D7_0610400	histone H3
PF3D7_0615700	THO complex subunit 4, putative
PF3D7_0617800	histone H2A
PF3D7_0617900	histone H3 variant
PF3D7_0628600	DNA methyltransferase 1-associated protein 1, putative
PF3D7_0629000	glucosamine 6-phosphate N-acetyltransferase
PF3D7_0708100	DNA-directed RNA polymerases I, II, and III subunit RPABC5, putative
PF3D7_0711400	histone deacetylase complex subunit SAP18, putative
PF3D7_0714000	histone H2B variant
PF3D7_0714500	transcription elongation factor s-II, putative
PF3D7_0716400	transcription initiation factor IIA subunit 1, putative
PF3D7_0717300	transcription initiation factor IIE subunit alpha, putative
PF3D7_0729700	conserved protein, unknown function
PF3D7_0802800	serine/threonine protein phosphatase 2B catalytic subunit A
PF3D7_0805400	N-acetyltransferase, GNAT family, putative
PF3D7_0807000	YEATS domain-containing protein, putative
PF3D7_0809700	RuvB-like helicase 1
PF3D7_0809900	JmjC domain-containing protein, putative
PF3D7_0811300	CCR4-associated factor 1
PF3D7_0817900	high mobility group protein B2
PF3D7_0818100	zinc finger protein, putative
PF3D7_0818700	DNA helicase, putative
PF3D7_0820000	Snf2-related CBP activator, putative
PF3D7_0822100	mediator of RNA polymerase II transcription subunit 7, putative
PF3D7_0823300	histone acetyltransferase GCN5
PF3D7_0827800	SET domain protein, putative
PF3D7_0906600	zinc finger protein, putative
PF3D7_0909700	FHA domain protein, putative
PF3D7_0912100	zinc finger protein, putative
PF3D7_0914900	BSD-domain protein, putative
PF3D7_0919000	nucleosome assembly protein
PF3D7_0923000	DNA-directed RNA polymerase II subunit RPB3, putative
PF3D7_0925600	zinc binding protein (Yippee), putative
PF3D7_0925700	histone deacetylase 1
PF3D7_0927200	zinc finger protein, putative
PF3D7_0929000	transcription initiation factor TFIID subunit 7, putative
PF3D7_0933700	conserved Plasmodium protein, unknown function
PF3D7_0934100	TFIIH basal transcription factor complex helicase XPD subunit
PF3D7_1003300	N-terminal acetyltransferase A complex catalytic subunit ARD1, putative
PF3D7_1006100	CCR4-NOT transcription complex subunit 5, putative
PF3D7_1008000	histone deacetylase 2
PF3D7_1008100	PHD finger protein PHD1
PF3D7_1008600	zinc finger (CCCH type) protein, putative
PF3D7_1009400	zinc finger protein, putative
PF3D7_1019300	zinc finger protein, putative
PF3D7_1023900	chromodomain-helicase-DNA-binding protein 1 homolog, putative
PF3D7_1027400	DNA-directed RNA polymerase II subunit RPB7, putative
PF3D7_1030000	transcription elongation factor SPT4, putative
PF3D7_1033600	pre-mRNA-splicing factor CEF1, putative
PF3D7_1033700	bromodomain protein 1
PF3D7_1037600	TFIIH basal transcription factor complex helicase XPB subunit, putative
PF3D7_1104200	chromatin remodeling protein
PF3D7_1105000	histone H4
PF3D7_1105100	histone H2B
PF3D7_1106000	RuvB-like helicase 2
PF3D7_1115200	histone-lysine N-methyltransferase SET7
PF3D7_1118600	histone acetyltransferase MYST
PF3D7_1119300	splicing factor U2AF small subunit, putative
PF3D7_1123000	conserved Plasmodium protein, unknown function
PF3D7_1128200	multiprotein-bridging factor 1, putative
PF3D7_1128600	CCR4-NOT transcription complex subunit 2, putative
PF3D7_1134600	zinc finger protein, putative
PF3D7_1140700	chromo domain-containing protein, putative
PF3D7_1141800	EELM2 domain-containing protein, putative
PF3D7_1144600	transcription initiation factor IIF subunit beta, putative
PF3D7_1146600	oocyst rupture protein 1, putative
PF3D7_1202900	high mobility group protein B1
PF3D7_1203700	nucleosome assembly protein
PF3D7_1205500	zinc finger protein, putative
PF3D7_1205800	high mobility group protein B3, putative
PF3D7_1209100	conserved Plasmodium protein, unknown function
PF3D7_1209300	telomere repeat-binding zinc finger protein
PF3D7_1210200	zinc finger protein, putative
PF3D7_1212900	bromodomain protein 2, putative
PF3D7_1213700	DNA-directed RNA polymerases I, II, and III subunit RPABC3, putative
PF3D7_1214200	histone-lysine N-methyltransferase, putative
PF3D7_1216900	DNA-binding chaperone, putative
PF3D7_1220900	heterochromatin protein 1
PF3D7_1221000	histone-lysine N-methyltransferase, H3 lysine-4 specific
PF3D7_1225200	DNA-binding protein, putative
PF3D7_1235300	CCR4-NOT transcription complex subunit 4, putative
PF3D7_1239300	conserved Plasmodium protein, unknown function
PF3D7_1243100	zinc finger protein, putative
PF3D7_1244200	RNA polymerase II transcription factor B subunit 2, putative
PF3D7_1250700	transcription initiation factor IIA subunit 2, putative
PF3D7_1304700	cyclin
PF3D7_1304900	DNA-directed RNA polymerase II subunit RPB11, putative
PF3D7_1308100	CCAAT-binding transcription factor, putative
PF3D7_1309800	conserved protein, unknown function
PF3D7_1314900	general transcription factor IIH subunit 2
PF3D7_1315800	transcription factor MYB1
PF3D7_1322100	histone-lysine N-methyltransferase SET2
PF3D7_1323300	N-acetyltransferase, GNAT family, putative
PF3D7_1326700	conserved Apicomplexan protein, unknown function
PF3D7_1328800	transcriptional regulatory protein sir2a
PF3D7_1333700	histone H3-like centromeric protein CSE4
PF3D7_1342700	DNA-directed RNA polymerases I, II, and III subunit RPABC4, putative
PF3D7_1350700	N6-adenine-specific methylase, putative
PF3D7_1353500	RNA polymerase II transcription factor B subunit 4, putative
PF3D7_1358600	zinc finger protein, putative
PF3D7_1359200	high mobility group protein B4, putative
PF3D7_1362200	RuvB-like helicase 3
PF3D7_1364800	DNA-directed RNA polymerases I, II, and III subunit RPABC1, putative
PF3D7_1406200	transcription elongation factor SPT6, putative
PF3D7_1417200	NOT family protein, putative
PF3D7_1425600	zinc finger protein, putative
PF3D7_1426100	transcription factor BTF3, putative
PF3D7_1428800	transcription initiation TFIID-like, putative
PF3D7_1433300	histone-binding protein RBBP7, putative
PF3D7_1437000	N-acetyltransferase, GNAT family, putative
PF3D7_1439500	oocyst rupture protein 2, putative
PF3D7_1440400	zinc finger protein, putative
PF3D7_1441400	FACT complex subunit SSRP1, putative
PF3D7_1441900	RNA polymerase II transcription factor B subunit 5, putative
PF3D7_1443800	pre-mRNA-splicing factor CWC24, putative
PF3D7_1450400	E3 ubiquitin-protein ligase ZNF598, putative
PF3D7_1451400	transcriptional regulatory protein sir2b
PF3D7_1451700	calcineurin subunit B
PF3D7_1458600	zinc finger protein, putative
PF3D7_1464000	YL1 nuclear protein, putative
PF3D7_1464200	zinc finger protein, putative
PF3D7_1468400	zinc finger protein, putative
PF3D7_1468900	zinc finger protein, putative
PF3D7_1472200	histone deacetylase, putative
PF3D7_1473900	conserved Plasmodium protein, unknown function
PF3D7_1475000	mediator of RNA polymerase II transcription subunit 31, putative
PF3D7_1475600	bromodomain protein 4, putative
PF3D7_0107800	double-strand break repair protein MRE11	SMART: Mre11, DNA-binding; Pfam: Mre11, DNA-binding; Gene3D: Mre11, DNA-binding domain superfamily (InterPro description) | Pfam: Mre11 DNA-binding presumed domain (Resource description)
PF3D7_0110100	selenocysteine-specific elongation factor, putative	Pfam: Transcription factor, GTP-binding domain; ProSiteProfiles: Transcription factor, GTP-binding domain (InterPro description) | Pfam: Elongation factor Tu GTP binding domain; ProSiteProfiles: Translational (tr)-type guanine nucleotide-binding (G) domain profile (Resource description)
PF3D7_0203300	ERCC1 nucleotide excision repair protein, putative	ProDom: ERCC1/RAD10/SWI10 family (InterPro description) | ProDom: REPAIR DNA EXCISION ERCC1 NUCLEOTIDE DNA-BINDING HYDROLASE PROTEIN ENDONUCLEASE DAMAGE (Resource description)
PF3D7_0205400	PCI domain-containing protein, putative	Gene3D: Winged helix-like DNA-binding domain superfamily (InterPro description)
PF3D7_0206600	DNA-directed RNA polymerase III subunit RPC10, putative	PIRSF: DNA-directed RNA polymerase subunit/transcription factor S; Pfam: Zinc finger, TFIIS-type (InterPro description) | Pfam: Transcription factor S-II (TFIIS) (Resource description)
PF3D7_0310600	eukaryotic translation initiation factor 3 subunit K, putative	SUPERFAMILY: Winged helix DNA-binding domain superfamily; Gene3D: Winged helix-like DNA-binding domain superfamily (InterPro description)
PF3D7_0407300	transcription factor, putative	Pfam: Zinc finger, TFIIS-type (InterPro description) | Pfam: Transcription factor S-II (TFIIS) (Resource description)
PF3D7_0418200	eukaryotic translation initiation factor 3 subunit M, putative	SUPERFAMILY: Winged helix DNA-binding domain superfamily (InterPro description)
PF3D7_0420100	serine/threonine protein kinase RIO2	Gene3D: Winged helix-like DNA-binding domain superfamily; SUPERFAMILY: Winged helix DNA-binding domain superfamily (InterPro description)
PF3D7_0422400	40S ribosomal protein S19	SUPERFAMILY: Winged helix DNA-binding domain superfamily (InterPro description)
PF3D7_0506800	transcription factor 25, putative	Pfam: Transcription factor 25 (InterPro description) | Pfam: Transcriptional repressor TCF25 (Resource description)
PF3D7_0508800	single-stranded DNA-binding protein	TIGRFAM: Single-stranded DNA-binding protein; Pfam: Primosome PriB/single-strand DNA-binding; CDD: Primosome PriB/single-strand DNA-binding; ProSiteProfiles: Primosome PriB/single-strand DNA-binding; Hamap: Single-stranded DNA-binding protein (InterPro description) | ProSiteProfiles: Single-strand binding (SSB) domain profile; Pfam: Single-strand binding protein family; Hamap: Single-stranded DNA…
PF3D7_0510500	topoisomerase I	SUPERFAMILY: DNA topoisomerase I, DNA binding, eukaryotic-type, N-terminal domain superfamily; Gene3D: DNA topoisomerase I, DNA binding, N-terminal domain 2; Gene3D: DNA topoisomerase I, DNA binding, N-terminal domain 1; Pfam: DNA topoisomerase I, DNA binding, eukaryotic-type (InterPro description) | Pfam: Eukaryotic DNA topoisomerase I, DNA binding fragment (Resource description)
PF3D7_0516600	sporozoite surface antigen MB2	Pfam: Transcription factor, GTP-binding domain; ProSiteProfiles: Transcription factor, GTP-binding domain (InterPro description) | Pfam: Elongation factor Tu GTP binding domain; ProSiteProfiles: Translational (tr)-type guanine nucleotide-binding (G) domain profile (Resource description)
PF3D7_0520400	single-stranded DNA-binding protein, putative	SUPERFAMILY: ssDNA-binding transcriptional regulator; Gene3D: ssDNA-binding transcriptional regulator (InterPro description)
PF3D7_0528200	eukaryotic translation initiation factor 3 subunit E, putative	SUPERFAMILY: Winged helix DNA-binding domain superfamily (InterPro description)
PF3D7_0602400	elongation factor G	Pfam: Transcription factor, GTP-binding domain; PRINTS: Transcription factor, GTP-binding domain; ProSiteProfiles: Transcription factor, GTP-binding domain (InterPro description) | Pfam: Elongation factor Tu GTP binding domain; PRINTS: GTP-binding elongation factor signature; ProSiteProfiles: Translational (tr)-type guanine nucleotide-binding (G) domain profile (Resource description)
PF3D7_0603600	AT-rich interactive domain-containing protein, putative	SUPERFAMILY: ARID DNA-binding domain superfamily; Pfam: ARID DNA-binding domain; Gene3D: ARID DNA-binding domain superfamily; SMART: ARID DNA-binding domain; ProSiteProfiles: ARID DNA-binding domain (InterPro description) | ProSiteProfiles: ARID domain profile; Pfam: ARID/BRIGHT DNA binding domain (Resource description)
PF3D7_0607000	translation initiation factor IF-2, putative	Pfam: Transcription factor, GTP-binding domain; PRINTS: Transcription factor, GTP-binding domain; ProSiteProfiles: Transcription factor, GTP-binding domain (InterPro description) | Pfam: Elongation factor Tu GTP binding domain; PRINTS: GTP-binding elongation factor signature; ProSiteProfiles: Translational (tr)-type guanine nucleotide-binding (G) domain profile (Resource description)
PF3D7_0614800	endonuclease III-like protein 1, putative	SMART: Helix-hairpin-helix DNA-binding motif, class 1 (InterPro description)
PF3D7_0621000	conserved Plasmodium protein, unknown function	Gene3D: Winged helix-like DNA-binding domain superfamily (InterPro description)
PF3D7_0629800	cullin-like protein, putative	SUPERFAMILY: Winged helix DNA-binding domain superfamily (InterPro description)
PF3D7_0709100	Cg1 protein	SUPERFAMILY: Hemimethylated DNA-binding domain superfamily; Pfam: Hemimethylated DNA-binding domain; TIGRFAM: Hemimethylated DNA-binding domain; Gene3D: Hemimethylated DNA-binding domain superfamily; SMART: Hemimethylated DNA-binding domain (InterPro description) | Pfam: Hemimethylated DNA-binding protein YccV like; TIGRFAM: yccV: hemimethylated DNA binding domain (Resource description)
PF3D7_0710400	DNA repair protein RAD14, putative	SUPERFAMILY: Putative DNA-binding domain superfamily (InterPro description)
PF3D7_0715600	GTP-binding translation elongation factor tu family protein, putative	Pfam: Transcription factor, GTP-binding domain; PRINTS: Transcription factor, GTP-binding domain; ProSiteProfiles: Transcription factor, GTP-binding domain (InterPro description) | Pfam: Elongation factor Tu GTP binding domain; PRINTS: GTP-binding elongation factor signature; ProSiteProfiles: Translational (tr)-type guanine nucleotide-binding (G) domain profile (Resource description)
PF3D7_0719700	40S ribosomal protein S10, putative	Gene3D: Winged helix-like DNA-binding domain superfamily (InterPro description)
PF3D7_0811000	cullin-1, putative	SUPERFAMILY: Winged helix DNA-binding domain superfamily; Gene3D: Winged helix-like DNA-binding domain superfamily (InterPro description)
PF3D7_0816800	meiotic recombination protein DMC1, putative	SUPERFAMILY: DNA repair Rad51/transcription factor NusA, alpha-helical (InterPro description)
PF3D7_0904700	bacterial histone-like protein	Pfam: Histone-like DNA-binding protein; SUPERFAMILY: Integration host factor (IHF)-like DNA-binding domain superfamily; Gene3D: Integration host factor (IHF)-like DNA-binding domain superfamily; SMART: Histone-like DNA-binding protein (InterPro description) | Pfam: Bacterial DNA-binding protein (Resource description)
PF3D7_0905800	conserved Plasmodium protein, unknown function	Pfam: Transcription factor IIS, N-terminal; ProSiteProfiles: Transcription factor IIS, N-terminal (InterPro description) | Pfam: TFIIS helical bundle-like domain; ProSiteProfiles: TFIIS N-terminal domain profile (Resource description)
PF3D7_0909300	apoptosis-related protein	Pfam: PDCD5-like (InterPro description) | Pfam: Double-stranded DNA-binding domain (Resource description)
PF3D7_0911700	GTP-binding protein, putative	Pfam: Transcription factor, GTP-binding domain; PRINTS: Transcription factor, GTP-binding domain; ProSiteProfiles: Transcription factor, GTP-binding domain (InterPro description) | Pfam: Elongation factor Tu GTP binding domain; PRINTS: GTP-binding elongation factor signature; ProSiteProfiles: Translational (tr)-type guanine nucleotide-binding (G) domain profile (Resource description)
PF3D7_0930400	zinc finger protein, putative	Pfam: SANT/Myb domain (InterPro description) | Pfam: Myb-like DNA-binding domain (Resource description)
PF3D7_0931000	elongation factor Tu, putative	Pfam: Transcription factor, GTP-binding domain; ProSiteProfiles: Transcription factor, GTP-binding domain (InterPro description) | Pfam: Elongation factor Tu GTP binding domain; ProSiteProfiles: Translational (tr)-type guanine nucleotide-binding (G) domain profile (Resource description)
PF3D7_1003800	U5 small nuclear ribonucleoprotein component, putative	Pfam: Transcription factor, GTP-binding domain; ProSiteProfiles: Transcription factor, GTP-binding domain (InterPro description) | Pfam: Elongation factor Tu GTP binding domain; ProSiteProfiles: Translational (tr)-type guanine nucleotide-binding (G) domain profile (Resource description)
PF3D7_1017900	26S proteasome regulatory subunit p55, putative	SUPERFAMILY: Winged helix DNA-binding domain superfamily; Gene3D: Winged helix-like DNA-binding domain superfamily (InterPro description)
PF3D7_1030500	26S proteasome regulatory subunit RPN9, putative	SUPERFAMILY: Winged helix DNA-binding domain superfamily (InterPro description)
PF3D7_1104000	phenylalanine--tRNA ligase beta subunit	SUPERFAMILY: Putative DNA-binding domain superfamily (InterPro description)
PF3D7_1107400	DNA repair protein RAD51	SUPERFAMILY: DNA repair Rad51/transcription factor NusA, alpha-helical (InterPro description)
PF3D7_1119700	conserved Plasmodium protein, unknown function	Pfam: Nuclear transcription factor Y subunit A (InterPro description) | Pfam: CCAAT-binding transcription factor (CBF-B/NF-YA) subunit B (Resource description)
PF3D7_1129200	26S proteasome regulatory subunit RPN7, putative	SUPERFAMILY: Winged helix DNA-binding domain superfamily (InterPro description)
PF3D7_1145800	conserved Plasmodium protein, unknown function	Gene3D: Winged helix-like DNA-binding domain superfamily (InterPro description)
PF3D7_1150400	erythrocyte membrane protein 1, PfEMP1	CDD: Zn(2)-C6 fungal-type DNA-binding domain (InterPro description) | CDD: GAL4 (Resource description)
PF3D7_1202700	conserved Plasmodium protein, unknown function	Pfam: AATF leucine zipper-containing domain; Pfam: Apoptosis-antagonizing transcription factor, C-terminal (InterPro description) | Pfam: Apoptosis antagonizing transcription factor; Pfam: Apoptosis-antagonizing transcription factor, C-terminal (Resource description)
PF3D7_1204300	eukaryotic translation initiation factor 5A	Pfam: Translation elongation factor, IF5A C-terminal (InterPro description) | Pfam: Eukaryotic elongation factor 5A hypusine, DNA-binding OB fold (Resource description)
PF3D7_1206200	eukaryotic translation initiation factor 3 subunit C, putative	SUPERFAMILY: Winged helix DNA-binding domain superfamily (InterPro description)
PF3D7_1206500	Tat binding protein 1(TBP-1)-interacting protein, putative	Gene3D: Winged helix-like DNA-binding domain superfamily (InterPro description)
PF3D7_1210400	general transcription factor 3C polypeptide 5, putative	Pfam: Transcription factor IIIC subunit 5, HTH domain; Pfam: Transcription factor Tau95, triple barrel domain (InterPro description) | Pfam: RNA polymerase III transcription factor (TF)IIIC subunit HTH domain; Pfam: Tau95 Triple barrel domain (Resource description)
PF3D7_1233000	elongation factor G	Pfam: Transcription factor, GTP-binding domain; PRINTS: Transcription factor, GTP-binding domain; ProSiteProfiles: Transcription factor, GTP-binding domain (InterPro description) | Pfam: Elongation factor Tu GTP binding domain; PRINTS: GTP-binding elongation factor signature; ProSiteProfiles: Translational (tr)-type guanine nucleotide-binding (G) domain profile (Resource description)
PF3D7_1235400	tetQ family GTPase, putative	Pfam: Transcription factor, GTP-binding domain; PRINTS: Transcription factor, GTP-binding domain; ProSiteProfiles: Transcription factor, GTP-binding domain (InterPro description) | Pfam: Elongation factor Tu GTP binding domain; PRINTS: GTP-binding elongation factor signature; ProSiteProfiles: Translational (tr)-type guanine nucleotide-binding (G) domain profile (Resource description)
PF3D7_1312400	translation initiation factor IF-2, putative	Pfam: Transcription factor, GTP-binding domain; ProSiteProfiles: Transcription factor, GTP-binding domain (InterPro description) | Pfam: Elongation factor Tu GTP binding domain; ProSiteProfiles: Translational (tr)-type guanine nucleotide-binding (G) domain profile (Resource description)
PF3D7_1330600	elongation factor Tu, putative	Pfam: Transcription factor, GTP-binding domain; PRINTS: Transcription factor, GTP-binding domain; ProSiteProfiles: Transcription factor, GTP-binding domain (InterPro description) | Pfam: Elongation factor Tu GTP binding domain; PRINTS: GTP-binding elongation factor signature; ProSiteProfiles: Translational (tr)-type guanine nucleotide-binding (G) domain profile (Resource description)
PF3D7_1338100	26S proteasome regulatory subunit RPN3, putative	SUPERFAMILY: Winged helix DNA-binding domain superfamily (InterPro description)
PF3D7_1343300	CDT1-like protein, putative	SUPERFAMILY: Winged helix DNA-binding domain superfamily (InterPro description)
PF3D7_1347100	DNA topoisomerase 3, putative	SMART: DNA topoisomerase, type IA, DNA-binding domain (InterPro description)
PF3D7_1348300	elongation factor Tu, putative	Pfam: Transcription factor, GTP-binding domain; ProSiteProfiles: Transcription factor, GTP-binding domain (InterPro description) | Pfam: Elongation factor Tu GTP binding domain; ProSiteProfiles: Translational (tr)-type guanine nucleotide-binding (G) domain profile (Resource description)
PF3D7_1357000	elongation factor 1-alpha	Pfam: Transcription factor, GTP-binding domain; PRINTS: Transcription factor, GTP-binding domain; ProSiteProfiles: Transcription factor, GTP-binding domain (InterPro description) | Pfam: Elongation factor Tu GTP binding domain; PRINTS: GTP-binding elongation factor signature; ProSiteProfiles: Translational (tr)-type guanine nucleotide-binding (G) domain profile (Resource description)
PF3D7_1357100	elongation factor 1-alpha	Pfam: Transcription factor, GTP-binding domain; PRINTS: Transcription factor, GTP-binding domain; ProSiteProfiles: Transcription factor, GTP-binding domain (InterPro description) | Pfam: Elongation factor Tu GTP binding domain; PRINTS: GTP-binding elongation factor signature; ProSiteProfiles: Translational (tr)-type guanine nucleotide-binding (G) domain profile (Resource description)
PF3D7_1368300	conserved Plasmodium protein, unknown function	Gene3D: Winged helix-like DNA-binding domain superfamily (InterPro description)
PF3D7_1402300	26S proteasome regulatory subunit RPN6	SUPERFAMILY: Winged helix DNA-binding domain superfamily (InterPro description)
PF3D7_1410600	eukaryotic translation initiation factor 2 subunit gamma, putative	Pfam: Transcription factor, GTP-binding domain; PRINTS: Transcription factor, GTP-binding domain; ProSiteProfiles: Transcription factor, GTP-binding domain (InterPro description) | Pfam: Elongation factor Tu GTP binding domain; PRINTS: GTP-binding elongation factor signature; ProSiteProfiles: Translational (tr)-type guanine nucleotide-binding (G) domain profile (Resource description)
PF3D7_1421400	DNA-directed RNA polymerase III subunit RPC6, putative	Gene3D: Winged helix-like DNA-binding domain superfamily; SUPERFAMILY: Winged helix DNA-binding domain superfamily (InterPro description)
PF3D7_1428300	proliferation-associated protein 2g4, putative	Gene3D: Winged helix-like DNA-binding domain superfamily; SUPERFAMILY: Winged helix DNA-binding domain superfamily (InterPro description)
PF3D7_1429900	ADP-dependent DNA helicase RecQ	SUPERFAMILY: Winged helix DNA-binding domain superfamily; Gene3D: Winged helix-like DNA-binding domain superfamily (InterPro description)
PF3D7_1439100	DEAD/DEAH box helicase, putative	SUPERFAMILY: Winged helix DNA-binding domain superfamily (InterPro description)
PF3D7_1449300	transcription factor IIIb subunit, putative	Pfam: Transcription factor TFIIB, cyclin-like domain; PRINTS: Transcription factor TFIIB (InterPro description) | Pfam: Transcription factor TFIIB repeat; PRINTS: Transcription initiation factor IIB signature (Resource description)
PF3D7_1451100	elongation factor 2	Pfam: Transcription factor, GTP-binding domain; PRINTS: Transcription factor, GTP-binding domain; ProSiteProfiles: Transcription factor, GTP-binding domain (InterPro description) | Pfam: Elongation factor Tu GTP binding domain; PRINTS: GTP-binding elongation factor signature; ProSiteProfiles: Translational (tr)-type guanine nucleotide-binding (G) domain profile (Resource description)
PF3D7_1467500	DNA/RNA-binding protein KIN17, putative	Pfam: DNA/RNA-binding protein Kin17, conserved domain (InterPro description) | Pfam: Domain of Kin17 curved DNA-binding protein (Resource description)
PF3D7_1011800	PRE-binding protein
PF3D7_1466200	early gametocyte enriched phosphoprotein EGXP

## Sheet: References
References
1: Balaji, S., Babu, M. M., Iyer, L. M., & Aravind, L. (2005). Discovery of the principal specific transcription factors of Apicomplexa and their implication for the evolution of the AP2-integrase DNA binding domains. Nucleic acids research, 33(13), 3994-4006.
2: Bischoff, E., & Vaquero, C. (2010). In silico and biological survey of transcription-associated proteins implicated in the transcriptional machinery during the erythrocytic development of Plasmodium falciparum. BMC genomics, 11(1), 34.
3: Komaki-Yasuda, K., Okuwaki, M., Nagata, K., Kawazu, S. I., & Kano, S. (2013). Identification of a novel and unique transcription factor in the intraerythrocytic stage of Plasmodium falciparum. PloS one, 8(9), e74701.
4: Toenhake, C. G., & Bártfai, R. (2019). What functional genomics has taught us about transcriptional regulation in malaria parasites. Briefings in functional genomics, 18(5), 290-301.
