# Supplementary material for: A systems-level gene regulatory network model for Plasmodium falciparum
Source: Nucleic Acids Res. 2021 Jan 15;49(9):4891–906. doi: 10.1093/nar/gkaa1245 (PMC8136813; doi:10.1093/nar/gkaa1245)
Supplement: gkaa1245_Supplemental_Files [file gkaa1245_supplemental_files.zip › TableS2.xlsx]

## Sheet: PF3D7_0407600
Protein domains identified by InterProScan analysis
Domain resource	Domain ID	Start location	End location	Resource Description
MobiDBLite	mobidb-lite	174	193	consensus disorder prediction
MobiDBLite	mobidb-lite	174	203	consensus disorder prediction
MobiDBLite	mobidb-lite	690	733	consensus disorder prediction
MobiDBLite	mobidb-lite	696	724	consensus disorder prediction
Note: In a previous protein domain analysis, Bischoff and Vaquero (PMID: 20078850) reported C2H2-type zinc finger domains in the protein encoded by PF3D7_0407600; however, our InterProScan analysis did not reveal these domains. We have found that some protein domain analysis tools and/or websites indicate the presence of the zinc finger domains whereas other do not. For example, the EggNOG search…
Functional enrichment analysis on predicted regulatory targets
GeneSet	N_Given	N_InSet	N_Overlap	N_Expect	Enrichment	Pvalue	Pvalue.FDR
ParasiteLifeCycle: Life Cycle: Gametocyte (top 500 genes)	1791	500	366	155	2.362	2.204e-92	2.21061e-89
MPMP.Pathways: Phosphoproteome	1791	1223	155	379	0.409	6.401e-62	6.4138e-59
MPMP.Pathways: Phosphoproteome - Treeck et al 2011	1791	947	111	293.5	0.378	2.29e-51	2.29229e-48
ParasiteLifeCycle: Life Cycle: LateRing (top 500 genes)	1791	500	27	155	0.174	3.516e-49	3.516e-46
MPMP.Pathways: Phosphoproteome - Pease et al 2013	1791	663	56	205.5	0.273	3.782e-49	3.77822e-46
MPMP.Pathways: Phosphoproteome - Collins et al 2014	1791	709	67	219.7	0.305	1.105e-47	1.10279e-44
MPMP.Pathways: Rosette formation between normal and infected RBC	1791	316	215	97.9	2.195	3.546e-44	3.53536e-41
MPMP.Pathways: Interactions between modified host cell membrane and endothelial cell	1791	333	221	103.2	2.141	1.087e-42	1.08265e-39
MPMP.Pathways: Nuclear proteome	1791	528	45	163.6	0.275	2.058e-38	2.04771e-35
ParasiteLifeCycle: Life Cycle: Ookinete (top 500 genes)	1791	500	288	155	1.859	3.988e-38	3.96407e-35
MPMP.Pathways: Structure of telomere and sub-telomeric regions	1791	298	192	92.4	2.079	2.726e-34	2.70692e-31
ParasiteLifeCycle: Life Cycle: EarlyRing (top 500 genes)	1791	500	47	155	0.303	3.012e-33	2.9879e-30
MPMP.Pathways: Protein-protein associations involving proteases	1791	746	100	231.2	0.433	1.248e-32	1.23677e-29
ParasiteLifeCycle: Life Cycle: Gametocyte (top 100 genes)	1791	100	86	31	2.775	1.353e-30	1.33947e-27
MPMP.Pathways: S-nitrosylated proteins	1791	263	10	81.5	0.123	6.722e-30	6.64806e-27
MPMP.Pathways: S-Glutathionylated proteins	1791	320	19	99.2	0.192	1.003e-29	9.90964e-27
MPMP.Pathways: Phosphoproteome - Lasonder et al 2011	1791	571	68	177	0.384	3.084e-29	3.04391e-26
MPMP.Pathways: Phosphoproteome of the merozoite	1791	482	54	149.4	0.361	1.491e-26	1.47013e-23
MPMP.Pathways: Proteins with ATPase activity	1791	383	35	118.7	0.295	4.329e-26	4.26406e-23
MPMP.Pathways: The phosphoproteome of Plasmodium falciparum infected RBCs	1791	334	26	103.5	0.251	5.149e-26	5.06662e-23
MPMP.Pathways: Functional orthologs of known cell cycle proteins in E. coli	1791	426	48	132	0.364	2.641e-23	2.5961e-20
ParasiteLifeCycle: Life Cycle: EarlyTroph (top 500 genes)	1791	500	67	155	0.432	1.317e-21	1.29329e-18
GO.BiologicalProcess: antigenic variation	1791	182	116	56.4	2.057	2.44e-20	2.39364e-17
GO.CellularComponent: host cell plasma membrane	1791	194	120	60.1	1.996	1.961e-19	1.92178e-16
MPMP.Pathways: Lysine acetylated proteins	1791	764	136	236.8	0.574	7.224e-19	7.0723e-16
MPMP.Pathways: Total palmitome of Plasmodium falciparum	1791	364	43	112.8	0.381	7.564e-19	7.39759e-16
MPMP.Pathways: Candidate genes related to virulence	1791	493	241	152.8	1.577	2.9e-18	2.8333e-15
MPMP.Pathways: Transcripts translationally regulated in asexual blood stages	1791	285	30	88.3	0.34	4.972e-17	4.85267e-14
MPMP.Pathways: Highest expressed genes based on mRNA abundance	1791	133	5	41.2	0.121	1.405e-15	1.36987e-12
ParasiteLifeCycle: Life Cycle: Merozoite (top 500 genes)	1791	500	83	155	0.536	1.37e-14	1.33438e-11
MPMP.Pathways: Proteins of detergent-resistant membranes	1791	136	8	42.1	0.19	3.437e-13	3.3442e-10
ParasiteLifeCycle: Life Cycle: OocystSPZ (top 100 genes)	1791	100	66	31	2.13	4.001e-13	3.88897e-10
ParasiteLifeCycle: Life Cycle: OocystSPZ (top 500 genes)	1791	500	227	155	1.465	1.001e-12	9.71971e-10
ParasiteLifeCycle: Life Cycle: Ookinete (top 100 genes)	1791	100	65	31	2.097	1.75e-12	1.6975e-09
MPMP.Pathways: Plasmodium ubiquitin-protein conjugates	1791	73	1	22.6	0.044	4.86e-11	4.70934e-08
ParasiteLifeCycle: Life Cycle: LateRing (top 100 genes)	1791	100	6	31	0.194	6.821e-10	6.60273e-07
MPMP.Pathways: Genes for which expression is significantly correlated with coma score	1791	306	50	94.8	0.527	1.413e-09	1.36637e-06
MPMP.Pathways: Splicing of pre-mRNA	1791	107	8	33.2	0.241	2.915e-09	2.81589e-06
MPMP.Pathways: Ribosomal structure	1791	95	6	29.4	0.204	3.305e-09	3.18933e-06
ParasiteLifeCycle: Life Cycle: EarlyRing (top 100 genes)	1791	100	7	31	0.226	4.317e-09	4.16159e-06
MPMP.Pathways: Exportome - compiled from various sources	1791	528	223	163.6	1.363	6.828e-09	6.57536e-06
MPMP.Pathways: Proteome of the parasitophorous vacuole	1791	73	3	22.6	0.133	9.214e-09	8.86387e-06
MPMP.Pathways: Predicted protein-protein interactions of plausible stress helicases	1791	111	10	34.4	0.291	2.245e-08	2.15744e-05
MPMP.Pathways: Important interacting proteins	1791	159	20	49.3	0.406	3.459e-08	3.32064e-05
ParasiteLifeCycle: Life Cycle: SalivarySPZ (top 100 genes)	1791	100	57	31	1.839	5.087e-08	4.87843e-05
MPMP.Pathways: Chaperone-assisted protein folding	1791	74	4	22.9	0.174	5.522e-08	5.29008e-05
ParasiteLifeCycle: Life Cycle: LiverDay3 (top 500 genes)	1791	500	209	155	1.349	5.904e-08	5.65013e-05
MPMP.Pathways: Chloroquine - effect of drug on gene transcription	1791	121	65	37.5	1.733	1.31e-07	0.000125236
MPMP.Pathways: Proteasome-mediated proteolysis of ubiquinated proteins	1791	88	7	27.3	0.257	1.614e-07	0.000154137
MPMP.Pathways: Established and putative Maurer's clefts proteins	1791	148	19	45.9	0.414	1.633e-07	0.000155788
MPMP.Pathways: Exported proteins of Plasmodium falciparum with confirmed location	1791	63	3	19.5	0.154	2.554e-07	0.000243396
GO.BiologicalProcess: translation	1791	102	10	31.6	0.316	2.826e-07	0.000269035
ParasiteLifeCycle: Life Cycle: EarlyTroph (top 100 genes)	1791	100	10	31	0.323	4.906e-07	0.000466561
ParasiteLifeCycle: Life Cycle: Merozoite (top 100 genes)	1791	100	10	31	0.323	4.906e-07	0.000466561
MPMP.Pathways: Genes coding for components involved in ribosome assembly	1791	133	17	41.2	0.412	6.495e-07	0.000616376
MPMP.Pathways: Genes coding for components of the proteasome degradation machinery and their timed transcription	1791	104	11	32.2	0.341	6.542e-07	0.000620182
MPMP.Pathways: Genes coding for chaperones and their regulators	1791	134	18	41.5	0.433	1.56e-06	0.00147732
GO.MolecularFunction: structural constituent of ribosome	1791	100	11	31	0.355	1.898e-06	0.00179551
MPMP.Pathways: The ART proteome	1791	49	2	15.2	0.132	3.099e-06	0.00292855
MPMP.Pathways: Kinetochores power chromosome movements in mitosis	1791	45	29	13.9	2.079	3.592e-06	0.00339085
MPMP.Pathways: Subcellular location of exported proteins	1791	47	2	14.6	0.137	6.045e-06	0.00570043
MPMP.Pathways: RNA binding proteins	1791	193	33	59.8	0.552	6.046e-06	0.00570043
MPMP.Pathways: Protein biosynthesis	1791	58	4	18	0.223	8.551e-06	0.00804649
MPMP.Pathways: Various features of C/D and H/ACA snoRNAs	1791	39	1	12.1	0.083	9.194e-06	0.00864236
GO.CellularComponent: cytoplasm	1791	112	15	34.7	0.432	1.1e-05	0.010329
MPMP.Pathways: Artemisinin - effect of drug on gene transcription	1791	116	58	36	1.613	1.242e-05	0.01165
MPMP.Pathways: Genes differentially expressed in severe malaria	1791	241	46	74.7	0.616	1.498e-05	0.0140363
MPMP.Pathways: Splicing and non-sense-mediated decay factors	1791	76	8	23.6	0.34	2.143e-05	0.0200585
MPMP.Pathways: Parasite encoded proteins associated with the membrane of infected erythrocytes	1791	49	3	15.2	0.198	2.321e-05	0.0217014
MPMP.Pathways: Chaperones associate with proteins in various iRBC locations	1791	36	1	11.2	0.09	2.615e-05	0.0244241
MPMP.Pathways: Parasite proteins co-exported with Hsp70x	1791	36	1	11.2	0.09	2.615e-05	0.0244241
MPMP.Pathways: Maturation and export of 60S and 40S ribosomal subunits	1791	93	12	28.8	0.416	3.783e-05	0.0352576
GO.CellularComponent: cytosolic large ribosomal subunit	1791	41	2	12.7	0.157	4.384e-05	0.040815

## Sheet: PF3D7_1007700
Protein domains identified by InterProScan analysis
Domain resource	Domain ID	Start location	End location	Resource Description
Pfam	PF14733	66	135	AP2-coincident C-terminal
Coils	Coil	447	467
Pfam	PF00847	523	575	AP2 domain
Pfam	PF00847	775	824	AP2 domain
MobiDBLite	mobidb-lite	907	934	consensus disorder prediction
MobiDBLite	mobidb-lite	915	931	consensus disorder prediction
Functional enrichment analysis on predicted regulatory targets
GeneSet	N_Given	N_InSet	N_Overlap	N_Expect	Enrichment	Pvalue	Pvalue.FDR
ParasiteLifeCycle: Life Cycle: EarlyTroph (top 100 genes)	1564	100	73	27.1	2.697	6.35e-22	6.36905e-19
ParasiteLifeCycle: Life Cycle: EarlyTroph (top 500 genes)	1564	500	217	135.3	1.604	1.224e-16	1.22645e-13
ParasiteLifeCycle: Life Cycle: Gametocyte (top 500 genes)	1564	500	65	135.3	0.48	2.032e-15	2.03403e-12
ParasiteLifeCycle: Life Cycle: Merozoite (top 500 genes)	1564	500	72	135.3	0.532	1.258e-12	1.258e-09
MPMP.Pathways: Structure of telomere and sub-telomeric regions	1564	298	135	80.6	1.674	3.073e-12	3.06993e-09
MPMP.Pathways: Exportome - compiled from various sources	1564	528	212	142.9	1.484	4.986e-12	4.97603e-09
ParasiteLifeCycle: Life Cycle: Ookinete (top 500 genes)	1564	500	77	135.3	0.569	7.454e-11	7.43164e-08
MPMP.Pathways: Ribosomal structure	1564	95	3	25.7	0.117	5.872e-10	5.84851e-07
MPMP.Pathways: Subcellular localization of proteins involved in invasion	1564	91	4	24.6	0.162	1.607e-08	1.59897e-05
ParasiteLifeCycle: Life Cycle: Schizont (top 500 genes)	1564	500	87	135.3	0.643	8.072e-08	8.02357e-05
GO.BiologicalProcess: translocation of peptides or proteins into host	1564	11	11	3	3.695	5.56e-07	0.000552108
MPMP.Pathways: Candidate genes related to virulence	1564	493	181	133.4	1.357	5.962e-07	0.00059143
GO.CellularComponent: infected host cell surface knob	1564	54	1	14.6	0.068	7.71e-07	0.000764061
GO.CellularComponent: host cell plasma membrane	1564	194	82	52.5	1.562	2.382e-06	0.00235818
GO.BiologicalProcess: antigenic variation	1564	182	77	49.3	1.563	4.645e-06	0.00459391
ParasiteLifeCycle: Life Cycle: Gametocyte (top 100 genes)	1564	100	9	27.1	0.333	5.787e-06	0.00571756
MPMP.Pathways: Rosette formation between normal and infected RBC	1564	316	120	85.5	1.403	8.872e-06	0.00875666
ParasiteLifeCycle: Life Cycle: EarlyRing (top 500 genes)	1564	500	176	135.3	1.301	1.766e-05	0.0174128
MPMP.Pathways: Interactions between modified host cell membrane and endothelial cell	1564	333	124	90.1	1.376	1.885e-05	0.0185673
GO.MolecularFunction: structural constituent of ribosome	1564	100	10	27.1	0.37	2.069e-05	0.020359
MPMP.Pathways: Functional annotation of merozoite invasion-related proteins	1564	88	8	23.8	0.336	2.41e-05	0.0236903
MPMP.Pathways: Proteome of the parasitophorous vacuole	1564	73	36	19.8	1.822	3.801e-05	0.0373258
GO.BiologicalProcess: translation	1564	102	11	27.6	0.398	4.381e-05	0.0429776

## Sheet: PF3D7_0611200
Protein domains identified by InterProScan analysis
Domain resource	Domain ID	Start location	End location	Resource Description
Pfam	PF00847	169	226	AP2 domain
MobiDBLite	mobidb-lite	259	278	consensus disorder prediction
Functional enrichment analysis on predicted regulatory targets
GeneSet	N_Given	N_InSet	N_Overlap	N_Expect	Enrichment	Pvalue	Pvalue.FDR
ParasiteLifeCycle: Life Cycle: Schizont (top 500 genes)	1386	500	297	119.9	2.477	4.778e-71	4.79233e-68
ParasiteLifeCycle: Life Cycle: LateTroph (top 500 genes)	1386	500	255	119.9	2.126	4.652e-43	4.6613e-40
ParasiteLifeCycle: Life Cycle: LateRing (top 500 genes)	1386	500	14	119.9	0.117	5.828e-43	5.83383e-40
ParasiteLifeCycle: Life Cycle: Oocyst (top 500 genes)	1386	500	226	119.9	1.885	8.28e-28	8.28e-25
ParasiteLifeCycle: Life Cycle: EarlyRing (top 500 genes)	1386	500	38	119.9	0.317	1.852e-23	1.85015e-20
ParasiteLifeCycle: Life Cycle: Merozoite (top 500 genes)	1386	500	205	119.9	1.71	7.709e-19	7.69358e-16
MPMP.Pathways: Functional annotation of merozoite invasion-related proteins	1386	88	59	21.1	2.795	8.208e-18	8.18338e-15
ParasiteLifeCycle: Life Cycle: Schizont (top 100 genes)	1386	100	64	24	2.669	1.181e-17	1.17628e-14
MPMP.Pathways: Subcellular localization of proteins involved in invasion	1386	91	55	21.8	2.52	8.584e-14	8.54108e-11
ParasiteLifeCycle: Life Cycle: LateTroph (top 100 genes)	1386	100	58	24	2.418	2.252e-13	2.23849e-10
ParasiteLifeCycle: Life Cycle: OocystSPZ (top 500 genes)	1386	500	186	119.9	1.551	3.003e-12	2.98198e-09
MPMP.Pathways: Nuclear genes with mitochondrial signal sequences	1386	281	114	67.4	1.692	1.994e-10	1.97805e-07
MPMP.Pathways: Exportome - compiled from various sources	1386	528	71	126.6	0.561	2.34e-10	2.31894e-07
MPMP.Pathways: Interactions between modified host cell membrane and endothelial cell	1386	333	36	79.9	0.451	2.99e-10	2.9601e-07
MPMP.Pathways: Genes for which expression is significantly correlated with coma score	1386	306	32	73.4	0.436	5.519e-10	5.45829e-07
MPMP.Pathways: Rosette formation between normal and infected RBC	1386	316	34	75.8	0.449	7.497e-10	7.40704e-07
ParasiteLifeCycle: Life Cycle: Merozoite (top 100 genes)	1386	100	52	24	2.168	9.748e-10	9.62128e-07
MPMP.Pathways: Genes coding for components involved in ribosome assembly	1386	133	7	31.9	0.219	5.005e-09	4.93493e-06
ParasiteLifeCycle: Life Cycle: LateRing (top 100 genes)	1386	100	3	24	0.125	5.597e-09	5.51304e-06
GO.CellularComponent: apicoplast	1386	490	169	117.5	1.438	2.674e-08	2.63122e-05
MPMP.Pathways: Genes differentially expressed in severe malaria	1386	241	25	57.8	0.433	3.414e-08	3.35596e-05
MPMP.Pathways: Candidate genes related to virulence	1386	493	72	118.2	0.609	6.137e-08	6.02653e-05
MPMP.Pathways: Location of lipid raft-associated proteins	1386	41	26	9.8	2.644	8.375e-08	8.21588e-05
ParasiteLifeCycle: Life Cycle: Ookinete (top 500 genes)	1386	500	169	119.9	1.409	1.32e-07	0.00012936
GO.BiologicalProcess: translocation of peptides or proteins into host	1386	11	11	2.6	4.17	1.465e-07	0.000143424
GO.BiologicalProcess: antigenic variation	1386	182	17	43.6	0.389	2.274e-07	0.000222397
ParasiteLifeCycle: Life Cycle: EarlyTroph (top 500 genes)	1386	500	77	119.9	0.642	6.223e-07	0.000607987
MPMP.Pathways: Maturation and export of 60S and 40S ribosomal subunits	1386	93	5	22.3	0.224	1.426e-06	0.00139178
MPMP.Pathways: DNA Replication	1386	38	23	9.1	2.524	1.568e-06	0.0015288
GO.CellularComponent: host cell plasma membrane	1386	194	21	46.5	0.451	1.926e-06	0.00187592
GO.CellularComponent: mitochondrion	1386	102	46	24.5	1.88	1.995e-06	0.00194113
ParasiteLifeCycle: Life Cycle: LiverDay3 (top 500 genes)	1386	500	79	119.9	0.659	2.033e-06	0.00197608
MPMP.Pathways: Structure of telomere and sub-telomeric regions	1386	298	40	71.5	0.56	2.517e-06	0.00244401
MPMP.Pathways: Genes coding for enzymes/proteins involved in DNA replication	1386	68	34	16.3	2.085	2.585e-06	0.00250745
GO.CellularComponent: rhoptry	1386	28	18	6.7	2.68	6.562e-06	0.00635858
GO.BiologicalProcess: DNA replication	1386	19	14	4.6	3.072	6.584e-06	0.00637331
MPMP.Pathways: Merozoite ligands, their erythrocyte receptors	1386	19	14	4.6	3.072	6.584e-06	0.00637331
MPMP.Pathways: Splicing and non-sense-mediated decay factors	1386	76	4	18.2	0.219	1.229e-05	0.0118721
MPMP.Pathways: Pre-replicative complex formation and transition to replication	1386	22	15	5.3	2.843	1.384e-05	0.0133556
MPMP.Pathways: Ribosomal structure	1386	95	7	22.8	0.307	1.943e-05	0.0187305
MPMP.Pathways: Glycosylphosphatidylinositol (GPI) anchor biosynthesis	1386	16	12	3.8	3.127	2.36e-05	0.0227268
MPMP.Pathways: Organellar distribution of translation components	1386	12	10	2.9	3.475	2.488e-05	0.0239346
MPMP.Pathways: DNA mismatch repair system	1386	28	17	6.7	2.532	3.544e-05	0.0340578

## Sheet: PF3D7_1425600
Protein domains identified by InterProScan analysis
Domain resource	Domain ID	Start location	End location	Description
ProSiteProfiles	PS50103	226	252	Zinc finger C3H1-type profile.
SMART	SM00356	226	251	Zinc finger, CCCH-type
SUPERFAMILY	SSF90229	258	291	Zinc finger, CCCH-type superfamily
Gene3D	G3DSA:4.10.1000.10	259	294	Zinc finger, CCCH-type
SMART	SM00356	260	287	Zinc finger, CCCH-type
ProSiteProfiles	PS50103	261	288	Zinc finger C3H1-type profile.
MobiDBLite	mobidb-lite	1448	1467	consensus disorder prediction
Functional enrichment analysis on predicted regulatory targets
GeneSet	N_Given	N_InSet	N_Overlap	N_Expect	Enrichment	Pvalue	Pvalue.FDR
ParasiteLifeCycle: Life Cycle: Gametocyte (top 500 genes)	1369	500	300	118.4	2.533	8.652e-75	8.67796e-72
MPMP.Pathways: Phosphoproteome	1369	1223	89	289.7	0.307	1.73e-62	1.73346e-59
MPMP.Pathways: Rosette formation between normal and infected RBC	1369	316	203	74.9	2.712	2.084e-56	2.08608e-53
MPMP.Pathways: Interactions between modified host cell membrane and endothelial cell	1369	333	207	78.9	2.624	5.148e-54	5.148e-51
MPMP.Pathways: Structure of telomere and sub-telomeric regions	1369	298	192	70.6	2.72	1.53e-53	1.52847e-50
MPMP.Pathways: Phosphoproteome - Treeck et al 2011	1369	947	63	224.3	0.281	8.606e-51	8.58879e-48
MPMP.Pathways: Phosphoproteome - Collins et al 2014	1369	709	30	168	0.179	1.023e-50	1.01993e-47
MPMP.Pathways: Phosphoproteome - Pease et al 2013	1369	663	30	157.1	0.191	1.642e-45	1.63543e-42
ParasiteLifeCycle: Life Cycle: LateRing (top 500 genes)	1369	500	14	118.4	0.118	3.585e-42	3.56708e-39
MPMP.Pathways: Nuclear proteome	1369	528	19	125.1	0.152	2.439e-40	2.42437e-37
ParasiteLifeCycle: Life Cycle: EarlyRing (top 500 genes)	1369	500	19	118.4	0.16	3.429e-37	3.405e-34
GO.BiologicalProcess: antigenic variation	1369	182	119	43.1	2.76	6.105e-34	6.05616e-31
MPMP.Pathways: Phosphoproteome - Lasonder et al 2011	1369	571	35	135.3	0.259	1.013e-31	1.00388e-28
GO.CellularComponent: host cell plasma membrane	1369	194	121	46	2.633	1.531e-31	1.51569e-28
MPMP.Pathways: Protein-protein associations involving proteases	1369	746	65	176.7	0.368	1.538e-29	1.52108e-26
MPMP.Pathways: Phosphoproteome of the merozoite	1369	482	27	114.2	0.236	1.469e-28	1.45137e-25
ParasiteLifeCycle: Life Cycle: Ookinete (top 500 genes)	1369	500	225	118.4	1.9	3.473e-28	3.42785e-25
MPMP.Pathways: Candidate genes related to virulence	1369	493	222	116.8	1.901	7.596e-28	7.48966e-25
MPMP.Pathways: S-nitrosylated proteins	1369	263	3	62.3	0.048	2.155e-27	2.12268e-24
MPMP.Pathways: S-Glutathionylated proteins	1369	320	10	75.8	0.132	7.656e-26	7.5335e-23
MPMP.Pathways: The phosphoproteome of Plasmodium falciparum infected RBCs	1369	334	12	79.1	0.152	1.901e-25	1.86868e-22
ParasiteLifeCycle: Life Cycle: Gametocyte (top 100 genes)	1369	100	72	23.7	3.039	8.758e-25	8.60036e-22
MPMP.Pathways: Functional orthologs of known cell cycle proteins in E. coli	1369	426	30	100.9	0.297	5.615e-21	5.50832e-18
MPMP.Pathways: Proteins with ATPase activity	1369	383	26	90.7	0.287	1.561e-19	1.52978e-16
MPMP.Pathways: Total palmitome of Plasmodium falciparum	1369	364	26	86.2	0.302	9.174e-18	8.98135e-15
MPMP.Pathways: Transcripts translationally regulated in asexual blood stages	1369	285	16	67.5	0.237	4.951e-17	4.84208e-14
ParasiteLifeCycle: Life Cycle: Merozoite (top 500 genes)	1369	500	50	118.4	0.422	2.441e-16	2.38486e-13
MPMP.Pathways: Exportome - compiled from various sources	1369	528	204	125.1	1.631	5.365e-16	5.23624e-13
MPMP.Pathways: Highest expressed genes based on mRNA abundance	1369	133	2	31.5	0.063	1.41e-13	1.37475e-10
MPMP.Pathways: Lysine acetylated proteins	1369	764	106	181	0.586	4.407e-13	4.29242e-10
ParasiteLifeCycle: Life Cycle: EarlyTroph (top 500 genes)	1369	500	59	118.4	0.498	2.026e-12	1.9713e-09
MPMP.Pathways: Proteins of detergent-resistant membranes	1369	136	4	32.2	0.124	1.022e-11	9.93384e-09
MPMP.Pathways: Important interacting proteins	1369	159	7	37.7	0.186	1.959e-11	1.90219e-08
ParasiteLifeCycle: Life Cycle: LateRing (top 100 genes)	1369	100	1	23.7	0.042	4.538e-11	4.40186e-08
MPMP.Pathways: Genes for which expression is significantly correlated with coma score	1369	306	31	72.5	0.428	3.93e-10	3.80817e-07
ParasiteLifeCycle: Life Cycle: EarlyRing (top 100 genes)	1369	100	2	23.7	0.084	7.362e-10	7.12642e-07
ParasiteLifeCycle: Life Cycle: Ookinete (top 100 genes)	1369	100	50	23.7	2.111	7.417e-09	7.17224e-06
ParasiteLifeCycle: Life Cycle: OocystSPZ (top 500 genes)	1369	500	171	118.4	1.444	1.667e-08	1.61032e-05
MPMP.Pathways: Ribosomal structure	1369	95	3	22.5	0.133	2.685e-08	2.59102e-05
MPMP.Pathways: Proteome of the parasitophorous vacuole	1369	73	1	17.3	0.058	5.594e-08	5.39262e-05
ParasiteLifeCycle: Life Cycle: Merozoite (top 100 genes)	1369	100	4	23.7	0.169	6.281e-08	6.0486e-05
ParasiteLifeCycle: Life Cycle: OocystSPZ (top 100 genes)	1369	100	48	23.7	2.026	7.731e-08	7.43722e-05
MPMP.Pathways: Genes coding for components of the proteasome degradation machinery and their timed transcription	1369	104	5	24.6	0.203	1.602e-07	0.000153952
MPMP.Pathways: Genes coding for components involved in ribosome assembly	1369	133	9	31.5	0.286	1.775e-07	0.0001704
GO.BiologicalProcess: translation	1369	102	5	24.2	0.207	2.522e-07	0.00024186
GO.MolecularFunction: structural constituent of ribosome	1369	100	5	23.7	0.211	3.964e-07	0.000379751
ParasiteLifeCycle: Life Cycle: SalivarySPZ (top 100 genes)	1369	100	46	23.7	1.942	6.878e-07	0.000658225
MPMP.Pathways: Exported proteins of Plasmodium falciparum with confirmed location	1369	63	1	14.9	0.067	7.512e-07	0.000718147
MPMP.Pathways: Kinetochores power chromosome movements in mitosis	1369	45	26	10.7	2.439	8.935e-07	0.000853293
MPMP.Pathways: Maturation and export of 60S and 40S ribosomal subunits	1369	93	5	22	0.227	1.896e-06	0.00180878
MPMP.Pathways: Splicing of pre-mRNA	1369	107	7	25.3	0.276	2.14e-06	0.00203942
MPMP.Pathways: Protein biosynthesis	1369	58	1	13.7	0.073	2.725e-06	0.0025942
MPMP.Pathways: RNA binding proteins	1369	193	21	45.7	0.459	3.49e-06	0.00331899
MPMP.Pathways: Predicted protein-protein interactions of plausible stress helicases	1369	111	8	26.3	0.304	3.934e-06	0.0037373
ParasiteLifeCycle: Life Cycle: LateTroph (top 500 genes)	1369	500	79	118.4	0.667	4.205e-06	0.00399055
MPMP.Pathways: Functional annotation of merozoite invasion-related proteins	1369	88	5	20.8	0.24	5.696e-06	0.00539981
MPMP.Pathways: Splicing and non-sense-mediated decay factors	1369	76	4	18	0.222	1.554e-05	0.0147164
MPMP.Pathways: Genes coding for chaperones and their regulators	1369	134	13	31.7	0.41	2.278e-05	0.0215499
MPMP.Pathways: Chaperone-assisted protein folding	1369	74	4	17.5	0.228	2.421e-05	0.0228785
GO.CellularComponent: crystalloid	1369	7	7	1.7	4.221	4.138e-05	0.0390627
GO.CellularComponent: cytoplasm	1369	112	10	26.5	0.377	4.151e-05	0.0391439
MPMP.Pathways: Subcellular location of exported proteins	1369	47	1	11.1	0.09	4.501e-05	0.0423994
MPMP.Pathways: Established and putative Maurer's clefts proteins	1369	148	16	35.1	0.456	4.535e-05	0.0426743

## Sheet: PF3D7_0934400
Protein domains identified by InterProScan analysis
Domain resource	Domain ID	Start location	End location	Description
Pfam	PF00847	110	161	AP2 domain
Functional enrichment analysis on predicted regulatory targets
GeneSet	N_Given	N_InSet	N_Overlap	N_Expect	Enrichment	Pvalue	Pvalue.FDR
ParasiteLifeCycle: Life Cycle: LateTroph (top 500 genes)	1283	500	226	111	2.036	2.746e-33	2.75424e-30
MPMP.Pathways: Rosette formation between normal and infected RBC	1283	316	5	70.2	0.071	1.962e-28	1.96592e-25
MPMP.Pathways: Interactions between modified host cell membrane and endothelial cell	1283	333	8	73.9	0.108	8.405e-27	8.41341e-24
MPMP.Pathways: Structure of telomere and sub-telomeric regions	1283	298	6	66.2	0.091	2.642e-25	2.642e-22
MPMP.Pathways: Candidate genes related to virulence	1283	493	36	109.5	0.329	2.084e-20	2.08192e-17
ParasiteLifeCycle: Life Cycle: Schizont (top 500 genes)	1283	500	194	111	1.748	1.014e-18	1.01197e-15
GO.BiologicalProcess: antigenic variation	1283	182	2	40.4	0.049	9.423e-18	9.39473e-15
GO.CellularComponent: host cell plasma membrane	1283	194	5	43.1	0.116	1.519e-15	1.51292e-12
MPMP.Pathways: Exportome - compiled from various sources	1283	528	57	117.2	0.486	9.607e-13	9.55896e-10
ParasiteLifeCycle: Life Cycle: Oocyst (top 500 genes)	1283	500	173	111	1.558	1.945e-11	1.93333e-08
MPMP.Pathways: Nuclear genes with mitochondrial signal sequences	1283	281	106	62.4	1.699	1.068e-09	1.06052e-06
GO.CellularComponent: mitochondrion	1283	102	49	22.6	2.164	5.794e-09	5.74765e-06
GO.CellularComponent: apicoplast	1283	490	158	108.8	1.452	5.064e-08	5.01842e-05
ParasiteLifeCycle: Life Cycle: LateTroph (top 100 genes)	1283	100	46	22.2	2.072	9.048e-08	8.95752e-05
ParasiteLifeCycle: Life Cycle: LateRing (top 500 genes)	1283	500	69	111	0.622	4.871e-07	0.000481742
MPMP.Pathways: Artemisinin - effect of drug on gene transcription	1283	116	7	25.8	0.272	1.723e-06	0.00170232
MPMP.Pathways: Phosphatome - Phosphatases of Plasmodium falciparum	1283	72	34	16	2.127	2.082e-06	0.00205493
ParasiteLifeCycle: Life Cycle: EarlyRing (top 100 genes)	1283	100	6	22.2	0.27	8.938e-06	0.00881287
GO.MolecularFunction: cell adhesion molecule binding	1283	56	1	12.4	0.08	1.248e-05	0.0122928
ParasiteLifeCycle: Life Cycle: Schizont (top 100 genes)	1283	100	41	22.2	1.847	1.622e-05	0.0159605
GO.BiologicalProcess: cytoadherence to microvasculature, mediated by symbiont protein	1283	54	1	12	0.083	2.003e-05	0.0196895
ParasiteLifeCycle: Life Cycle: LiverDay3 (top 500 genes)	1283	500	76	111	0.685	2.785e-05	0.0273487
MPMP.Pathways: Proteins with conserved phosphatase related superfamily domains	1283	38	20	8.4	2.371	3.809e-05	0.0373663
MPMP.Pathways: Nuclear genes with apicoplast signal sequences	1283	282	91	62.6	1.454	4.076e-05	0.0399448
MPMP.Pathways: Myristoylated proteins	1283	44	22	9.8	2.252	4.434e-05	0.0434089

## Sheet: PF3D7_0216000
Protein domains identified by InterProScan analysis
Domain resource	Domain ID	Start location	End location	Description
MobiDBLite	mobidb-lite	119	240	consensus disorder prediction
Coils	Coil	127	250
MobiDBLite	mobidb-lite	128	240	consensus disorder prediction
Coils	Coil	261	281
SUPERFAMILY	SSF52540	850	1110	P-loop containing nucleoside triphosphate hydrolase
Gene3D	G3DSA:3.40.50.10810	875	1119	SNF2-like, N-terminal domain superfamily
SMART	SM00487	880	1072	Helicase superfamily 1/2, ATP-binding domain
ProSiteProfiles	PS51192	896	1061	Superfamilies 1 and 2 helicase ATP-binding type-1 domain profile.
Pfam	PF00176	896	1177	SNF2 family N-terminal domain
CDD	cd00046	904	1043	DEXDc
SUPERFAMILY	SSF52540	1112	1519	P-loop containing nucleoside triphosphate hydrolase
Gene3D	G3DSA:3.40.50.300	1120	1258	P-loop containing nucleotide triphosphate hydrolases
CDD	cd00079	1183	1258	HELICc
Pfam	PF00271	1194	1258	Helicase conserved C-terminal domain
ProSiteProfiles	PS51194	1197	1505	Superfamilies 1 and 2 helicase C-terminal domain profile.
SMART	SM00490	1223	1448	Helicase, C-terminal
Gene3D	G3DSA:3.40.50.300	1374	1542	P-loop containing nucleotide triphosphate hydrolases
Pfam	PF00271	1396	1448	Helicase conserved C-terminal domain
CDD	cd00079	1405	1456	HELICc
MobiDBLite	mobidb-lite	1585	1638	consensus disorder prediction
MobiDBLite	mobidb-lite	1585	1651	consensus disorder prediction
MobiDBLite	mobidb-lite	1920	1952	consensus disorder prediction
MobiDBLite	mobidb-lite	1920	1949	consensus disorder prediction
MobiDBLite	mobidb-lite	1964	1991	consensus disorder prediction
MobiDBLite	mobidb-lite	1964	1997	consensus disorder prediction
Functional enrichment analysis on predicted regulatory targets
GeneSet	N_Given	N_InSet	N_Overlap	N_Expect	Enrichment	Pvalue	Pvalue.FDR
ParasiteLifeCycle: Life Cycle: Gametocyte (top 500 genes)	1234	500	355	106.8	3.325	1.852e-140	1.85756e-137
ParasiteLifeCycle: Life Cycle: Ookinete (top 500 genes)	1234	500	264	106.8	2.473	8.9e-60	8.9178e-57
MPMP.Pathways: Phosphoproteome	1234	1223	98	261.1	0.375	4.722e-44	4.72672e-41
ParasiteLifeCycle: Life Cycle: EarlyRing (top 500 genes)	1234	500	7	106.8	0.066	4.879e-44	4.879e-41
ParasiteLifeCycle: Life Cycle: LateRing (top 500 genes)	1234	500	7	106.8	0.066	4.879e-44	4.879e-41
ParasiteLifeCycle: Life Cycle: Gametocyte (top 100 genes)	1234	100	84	21.4	3.934	1.833e-41	1.82933e-38
MPMP.Pathways: Phosphoproteome - Treeck et al 2011	1234	947	70	202.2	0.346	2.035e-36	2.02889e-33
MPMP.Pathways: Phosphoproteome - Collins et al 2014	1234	709	39	151.4	0.258	2.075e-35	2.0667e-32
MPMP.Pathways: Phosphoproteome - Pease et al 2013	1234	663	36	141.6	0.254	2.421e-33	2.4089e-30
MPMP.Pathways: Nuclear proteome	1234	528	23	112.7	0.204	1.064e-30	1.05762e-27
ParasiteLifeCycle: Life Cycle: EarlyTroph (top 500 genes)	1234	500	25	106.8	0.234	1.536e-26	1.52525e-23
MPMP.Pathways: S-Glutathionylated proteins	1234	320	9	68.3	0.132	4.843e-23	4.80426e-20
MPMP.Pathways: Protein-protein associations involving proteases	1234	746	65	159.3	0.408	7.584e-23	7.51574e-20
MPMP.Pathways: Phosphoproteome - Lasonder et al 2011	1234	571	43	121.9	0.353	5.816e-21	5.75784e-18
MPMP.Pathways: S-nitrosylated proteins	1234	263	8	56.2	0.142	1.806e-18	1.78613e-15
MPMP.Pathways: The phosphoproteome of Plasmodium falciparum infected RBCs	1234	334	16	71.3	0.224	2.332e-18	2.30402e-15
MPMP.Pathways: Phosphoproteome of the merozoite	1234	482	36	102.9	0.35	6.94e-18	6.84978e-15
MPMP.Pathways: Rosette formation between normal and infected RBC	1234	316	132	67.5	1.956	2.62e-17	2.58332e-14
MPMP.Pathways: Transcripts translationally regulated in asexual blood stages	1234	285	12	60.9	0.197	4.673e-17	4.6029e-14
MPMP.Pathways: Interactions between modified host cell membrane and endothelial cell	1234	333	135	71.1	1.899	2.22e-16	2.18448e-13
MPMP.Pathways: Functional orthologs of known cell cycle proteins in E. coli	1234	426	31	91	0.341	2.533e-16	2.48994e-13
MPMP.Pathways: Proteins with ATPase activity	1234	383	26	81.8	0.318	7.925e-16	7.78235e-13
MPMP.Pathways: Total palmitome of Plasmodium falciparum	1234	364	25	77.7	0.322	6.602e-15	6.47656e-12
MPMP.Pathways: Structure of telomere and sub-telomeric regions	1234	298	121	63.6	1.902	8.181e-15	8.01738e-12
ParasiteLifeCycle: Life Cycle: Ookinete (top 100 genes)	1234	100	56	21.4	2.623	2.418e-14	2.36722e-11
GO.BiologicalProcess: antigenic variation	1234	182	82	38.9	2.11	3.143e-13	3.07385e-10
GO.CellularComponent: host cell plasma membrane	1234	194	83	41.4	2.004	6.865e-12	6.70711e-09
ParasiteLifeCycle: Life Cycle: OocystSPZ (top 500 genes)	1234	500	169	106.8	1.583	9.822e-12	9.58627e-09
MPMP.Pathways: Highest expressed genes based on mRNA abundance	1234	133	3	28.4	0.106	7.968e-11	7.7688e-08
MPMP.Pathways: Genes for which expression is significantly correlated with coma score	1234	306	25	65.3	0.383	1.667e-10	1.62366e-07
MPMP.Pathways: Proteins of detergent-resistant membranes	1234	136	4	29	0.138	3.885e-10	3.7801e-07
ParasiteLifeCycle: Life Cycle: EarlyRing (top 100 genes)	1234	100	1	21.4	0.047	8.404e-10	8.16869e-07
MPMP.Pathways: Genes coding for components involved in ribosome assembly	1234	133	5	28.4	0.176	5.517e-09	5.35701e-06
MPMP.Pathways: Important interacting proteins	1234	159	8	34	0.236	5.596e-09	5.42812e-06
ParasiteLifeCycle: Life Cycle: EarlyTroph (top 100 genes)	1234	100	2	21.4	0.094	1.197e-08	1.15989e-05
ParasiteLifeCycle: Life Cycle: LateRing (top 100 genes)	1234	100	2	21.4	0.094	1.197e-08	1.15989e-05
MPMP.Pathways: Lysine acetylated proteins	1234	764	107	163.1	0.656	2.004e-08	1.93787e-05
MPMP.Pathways: Splicing of pre-mRNA	1234	107	3	22.8	0.131	2.48e-08	2.39568e-05
ParasiteLifeCycle: Life Cycle: Merozoite (top 500 genes)	1234	500	62	106.8	0.581	4.733e-08	4.56734e-05
MPMP.Pathways: Maturation and export of 60S and 40S ribosomal subunits	1234	93	2	19.9	0.101	5.757e-08	5.54975e-05
ParasiteLifeCycle: Life Cycle: OocystSPZ (top 100 genes)	1234	100	45	21.4	2.107	8.272e-08	7.96594e-05
MPMP.Pathways: Candidate genes related to virulence	1234	493	151	105.3	1.434	2.825e-07	0.000271765
MPMP.Pathways: Ribosomal structure	1234	95	3	20.3	0.148	3.291e-07	0.000316265
MPMP.Pathways: Regulation of spindle microtubule dynamics	1234	47	26	10	2.591	3.304e-07	0.000317184
MPMP.Pathways: Genes coding for components of the proteasome degradation machinery and their timed transcription	1234	104	4	22.2	0.18	3.46e-07	0.000331814
MPMP.Pathways: Proteome of the parasitophorous vacuole	1234	73	1	15.6	0.064	4.526e-07	0.000433591
MPMP.Pathways: Kinetochores power chromosome movements in mitosis	1234	45	25	9.6	2.602	4.999e-07	0.000478404
MPMP.Pathways: Molecular motor prototypes	1234	47	25	10	2.491	1.494e-06	0.00142826
GO.BiologicalProcess: microtubule-based movement	1234	13	11	2.8	3.963	2.058e-06	0.00196539
MPMP.Pathways: Splicing and non-sense-mediated decay factors	1234	76	2	16.2	0.123	2.462e-06	0.00234875
MPMP.Pathways: Established and putative Maurer's clefts proteins	1234	148	11	31.6	0.348	3.058e-06	0.00291427
MPMP.Pathways: Chaperone-assisted protein folding	1234	74	2	15.8	0.127	3.807e-06	0.00362426
ParasiteLifeCycle: Life Cycle: Merozoite (top 100 genes)	1234	100	5	21.4	0.234	4.376e-06	0.00416158
MPMP.Pathways: Plasmodium ubiquitin-protein conjugates	1234	73	2	15.6	0.128	4.73e-06	0.0044935
MPMP.Pathways: Genes differentially expressed in severe malaria	1234	241	26	51.5	0.505	8.859e-06	0.00840719
MPMP.Pathways: Proteasome-mediated proteolysis of ubiquinated proteins	1234	88	4	18.8	0.213	8.946e-06	0.00848081
MPMP.Pathways: Protein composition of affinity-purified exon and B-like complexes	1234	70	2	14.9	0.134	9.055e-06	0.00857508
MPMP.Pathways: Predicted protein-protein interactions of plausible stress helicases	1234	111	7	23.7	0.295	1.098e-05	0.0103871
GO.BiologicalProcess: translation	1234	102	6	21.8	0.275	1.384e-05	0.0130788
MPMP.Pathways: RNA binding proteins	1234	193	19	41.2	0.461	1.404e-05	0.0132538
GO.CellularComponent: crystalloid	1234	7	7	1.5	4.683	1.997e-05	0.0188317
GO.MolecularFunction: microtubule motor activity	1234	13	10	2.8	3.602	2.883e-05	0.0271579
MPMP.Pathways: Genes coding for chaperones and their regulators	1234	134	11	28.6	0.384	3.149e-05	0.0296321
ParasiteLifeCycle: Life Cycle: SalivarySPZ (top 100 genes)	1234	100	39	21.4	1.826	3.93e-05	0.036942

## Sheet: PF3D7_0809900
Protein domains identified by InterProScan analysis
Domain resource	Domain ID	Start location	End location	Description
Gene3D	G3DSA:2.60.120.650	295	481	Cupin superfamily
SMART	SM00545	302	343	JmjN
ProSiteProfiles	PS51183	303	344	JmjN domain profile.
MobiDBLite	mobidb-lite	469	498	consensus disorder prediction
Gene3D	G3DSA:2.60.120.650	565	754	Cupin superfamily
ProSiteProfiles	PS51184	660	973	JmjC domain profile.
SMART	SM00558	660	973	JmjC
SUPERFAMILY	SSF51197	685	980	Clavaminate synthase-like superfamily
Pfam	PF02373	693	752	JmjC domain, hydroxylase
Pfam	PF02373	858	955	JmjC domain, hydroxylase
Gene3D	G3DSA:2.60.120.650	879	979	Cupin superfamily
Pfam	PF02928	1082	1131	C5HC2 zinc finger
Functional enrichment analysis on predicted regulatory targets
GeneSet	N_Given	N_InSet	N_Overlap	N_Expect	Enrichment	Pvalue	Pvalue.FDR
ParasiteLifeCycle: Life Cycle: EarlyRing (top 500 genes)	1193	500	294	103.2	2.848	1.252e-86	1.25576e-83
ParasiteLifeCycle: Life Cycle: EarlyRing (top 100 genes)	1193	100	74	20.6	3.585	8.051e-31	8.0671e-28
MPMP.Pathways: Structure of telomere and sub-telomeric regions	1193	298	3	61.5	0.049	1.454e-26	1.45545e-23
MPMP.Pathways: Rosette formation between normal and infected RBC	1193	316	5	65.2	0.077	8.12e-26	8.12e-23
MPMP.Pathways: Interactions between modified host cell membrane and endothelial cell	1193	333	9	68.7	0.131	3.84e-23	3.83616e-20
MPMP.Pathways: Phosphoproteome	1193	1223	362	252.5	1.434	2.097e-17	2.09281e-14
GO.BiologicalProcess: antigenic variation	1193	182	2	37.6	0.053	3.114e-16	3.10466e-13
ParasiteLifeCycle: Life Cycle: Schizont (top 500 genes)	1193	500	40	103.2	0.388	8.512e-16	8.47795e-13
GO.CellularComponent: host cell plasma membrane	1193	194	4	40	0.1	4.653e-15	4.62973e-12
MPMP.Pathways: Phosphoproteome - Collins et al 2014	1193	709	227	146.4	1.551	1.685e-14	1.67489e-11
ParasiteLifeCycle: Life Cycle: LateRing (top 500 genes)	1193	500	172	103.2	1.666	4.282e-14	4.25203e-11
MPMP.Pathways: Phosphoproteome - Treeck et al 2011	1193	947	282	195.5	1.442	1.566e-13	1.55347e-10
MPMP.Pathways: Phosphoproteome of the merozoite	1193	482	162	99.5	1.628	2.503e-12	2.48047e-09
MPMP.Pathways: Phosphoproteome - Pease et al 2013	1193	663	208	136.9	1.52	2.742e-12	2.71458e-09
MPMP.Pathways: Phosphoproteome - Lasonder et al 2011	1193	571	184	117.9	1.561	4.811e-12	4.75808e-09
ParasiteLifeCycle: Life Cycle: Ookinete (top 500 genes)	1193	500	50	103.2	0.484	2.773e-11	2.73972e-08
MPMP.Pathways: The phosphoproteome of Plasmodium falciparum infected RBCs	1193	334	119	68.9	1.726	4.437e-11	4.37932e-08
ParasiteLifeCycle: Life Cycle: LateTroph (top 500 genes)	1193	500	52	103.2	0.504	1.661e-10	1.63775e-07
ParasiteLifeCycle: Life Cycle: Gametocyte (top 500 genes)	1193	500	55	103.2	0.533	2.065e-09	2.03402e-06
GO.BiologicalProcess: modulation by symbiont of host erythrocyte aggregation	1193	80	1	16.5	0.061	1.778e-07	0.000174955
ParasiteLifeCycle: Life Cycle: Merozoite (top 500 genes)	1193	500	149	103.2	1.444	2.427e-07	0.000238574
MPMP.Pathways: Utilization of phospholipids	1193	45	25	9.3	2.691	2.524e-07	0.000247857
MPMP.Pathways: Genes for which expression is significantly correlated with coma score	1193	306	100	63.2	1.583	2.761e-07	0.000270854
MPMP.Pathways: Candidate genes related to virulence	1193	493	61	101.8	0.599	4.018e-07	0.000393764
MPMP.Pathways: Lipolytic enzymes	1193	21	15	4.3	3.46	7.462e-07	0.00073053
ParasiteLifeCycle: Life Cycle: LateRing (top 100 genes)	1193	100	42	20.6	2.035	8.427e-07	0.000824161
MPMP.Pathways: RNA binding proteins	1193	193	68	39.8	1.707	1.26e-06	0.00123102
MPMP.Pathways: Exported proteins of Plasmodium falciparum with confirmed location	1193	63	30	13	2.307	1.369e-06	0.00133614
MPMP.Pathways: Splicing and non-sense-mediated decay factors	1193	76	34	15.7	2.167	1.677e-06	0.00163507
MPMP.Pathways: Phosphatidylethanolamine and phosphatidylserine metabolism	1193	51	25	10.5	2.375	5.413e-06	0.00527226
GO.MolecularFunction: structural constituent of ribosome	1193	100	5	20.6	0.242	8.829e-06	0.00859062
MPMP.Pathways: PfEMP1 domain architectures	1193	61	1	12.6	0.079	1.177e-05	0.0114404
GO.BiologicalProcess: translation	1193	102	6	21.1	0.285	2.73e-05	0.0265083
MPMP.Pathways: Phosphatidylcholine metabolism	1193	18	12	3.7	3.229	3.041e-05	0.0294977
GO.MolecularFunction: cell adhesion molecule binding	1193	56	1	11.6	0.087	3.494e-05	0.0338569
ParasiteLifeCycle: Life Cycle: LateTroph (top 100 genes)	1193	100	6	20.6	0.291	3.886e-05	0.0376165
ParasiteLifeCycle: Life Cycle: Schizont (top 100 genes)	1193	100	6	20.6	0.291	3.886e-05	0.0376165
MPMP.Pathways: Cleavage and polyadenylation of pre-mRNA	1193	16	11	3.3	3.33	4.332e-05	0.0418471

## Sheet: PF3D7_1433300
Protein domains identified by InterProScan analysis
Domain resource	Domain ID	Start location	End location	Description
Coils	Coil	1	21
Gene3D	G3DSA:2.130.10.10	9	428	WD40/YVTN repeat-like-containing domain superfamily
Pfam	PF12265	30	97	Histone-binding protein RBBP4 or subunit C of CAF1 complex
SUPERFAMILY	SSF50978	125	411	WD40-repeat-containing domain superfamily
SMART	SM00320	125	164	WD40 repeat
SMART	SM00320	182	221	WD40 repeat
Pfam	PF00400	187	221	WD domain, G-beta repeat
ProSiteProfiles	PS50294	189	418	Trp-Asp (WD) repeats circular profile.
ProSiteProfiles	PS50082	189	230	Trp-Asp (WD) repeats profile.
ProSitePatterns	PS00678	208	222	Trp-Asp (WD) repeats signature.
SMART	SM00320	229	265	WD40 repeat
SMART	SM00320	268	308	WD40 repeat
SMART	SM00320	312	352	WD40 repeat
SMART	SM00320	369	409	WD40 repeat
Pfam	PF00400	374	408	WD domain, G-beta repeat
Functional enrichment analysis on predicted regulatory targets
GeneSet	N_Given	N_InSet	N_Overlap	N_Expect	Enrichment	Pvalue	Pvalue.FDR
ParasiteLifeCycle: Life Cycle: EarlyTroph (top 500 genes)	1112	500	205	96.2	2.131	2.491e-32	2.49847e-29
MPMP.Pathways: Rosette formation between normal and infected RBC	1112	316	7	60.8	0.115	2.449e-21	2.4539e-18
MPMP.Pathways: Interactions between modified host cell membrane and endothelial cell	1112	333	12	64.1	0.187	3.199e-18	3.2022e-15
ParasiteLifeCycle: Life Cycle: EarlyTroph (top 100 genes)	1112	100	58	19.2	3.014	5.656e-18	5.656e-15
MPMP.Pathways: Structure of telomere and sub-telomeric regions	1112	298	10	57.3	0.174	5.374e-17	5.36863e-14
ParasiteLifeCycle: Life Cycle: EarlyRing (top 100 genes)	1112	100	52	19.2	2.702	1.375e-13	1.37225e-10
GO.BiologicalProcess: antigenic variation	1112	182	5	35	0.143	1.048e-11	1.04486e-08
MPMP.Pathways: Phosphoproteome - Treeck et al 2011	1112	947	258	182.2	1.416	2.775e-11	2.7639e-08
ParasiteLifeCycle: Life Cycle: EarlyRing (top 500 genes)	1112	500	155	96.2	1.611	2.811e-11	2.79695e-08
MPMP.Pathways: Phosphoproteome	1112	1223	318	235.3	1.351	3.191e-11	3.17185e-08
GO.CellularComponent: host cell plasma membrane	1112	194	7	37.3	0.188	5.513e-11	5.47441e-08
ParasiteLifeCycle: Life Cycle: LateRing (top 500 genes)	1112	500	154	96.2	1.601	5.738e-11	5.6921e-08
MPMP.Pathways: Exported proteins containing a PHIST domain	1112	77	40	14.8	2.7	9.958e-11	9.86838e-08
MPMP.Pathways: Exported proteins of Plasmodium falciparum with confirmed location	1112	63	34	12.1	2.805	6.808e-10	6.73992e-07
ParasiteLifeCycle: Life Cycle: LateRing (top 100 genes)	1112	100	46	19.2	2.391	7.801e-10	7.71519e-07
MPMP.Pathways: Phosphoproteome - Lasonder et al 2011	1112	571	159	109.9	1.447	8.863e-08	8.75664e-05
MPMP.Pathways: Phosphoproteome - Collins et al 2014	1112	709	190	136.4	1.393	9.309e-08	9.18798e-05
ParasiteLifeCycle: Life Cycle: Schizont (top 500 genes)	1112	500	55	96.2	0.572	1.534e-07	0.000151252
MPMP.Pathways: Characteristics of Plasmodium falciparum export proteins that remodel infected erythrocyte	1112	45	24	8.7	2.772	3.085e-07	0.000303873
MPMP.Pathways: Phosphoproteome - Pease et al 2013	1112	663	177	127.6	1.387	3.763e-07	0.000370279
MPMP.Pathways: Phosphoproteome of the merozoite	1112	482	136	92.7	1.466	3.831e-07	0.000376587
MPMP.Pathways: The phosphoproteome of Plasmodium falciparum infected RBCs	1112	334	100	64.3	1.556	8.442e-07	0.000829004
MPMP.Pathways: Proteome of the parasitophorous vacuole	1112	73	32	14	2.278	1.169e-06	0.00114679
MPMP.Pathways: Established and putative Maurer's clefts proteins	1112	148	53	28.5	1.861	1.235e-06	0.0012103
MPMP.Pathways: Transcriptomic response of dihydroartemisinin (DHA) treated K1 strain trophozoites	1112	80	34	15.4	2.209	1.302e-06	0.00127466
MPMP.Pathways: Genes coding for chaperones and their regulators	1112	134	49	25.8	1.9	1.554e-06	0.00151981
MPMP.Pathways: Import of proteins into the mitochondrion	1112	31	18	6	3.018	1.846e-06	0.00180354
MPMP.Pathways: Total palmitome of Plasmodium falciparum	1112	364	104	70	1.485	5.552e-06	0.00541875
MPMP.Pathways: Subcellular localization of proteins involved in invasion	1112	91	3	17.5	0.171	6.038e-06	0.00588705
ParasiteLifeCycle: Life Cycle: Gametocyte (top 500 genes)	1112	500	61	96.2	0.634	7.905e-06	0.00769947
GO.BiologicalProcess: protein targeting to mitochondrion	1112	9	8	1.7	4.62	1.375e-05	0.0133788
MPMP.Pathways: Genes differentially expressed in severe malaria	1112	241	73	46.4	1.574	1.748e-05	0.0169906
MPMP.Pathways: Proteins with ATPase activity	1112	383	106	73.7	1.438	2.098e-05	0.0203716
ParasiteLifeCycle: Life Cycle: LateTroph (top 500 genes)	1112	500	132	96.2	1.372	2.587e-05	0.0250939
ParasiteLifeCycle: Life Cycle: Schizont (top 100 genes)	1112	100	5	19.2	0.26	3.401e-05	0.0329557
GO.BiologicalProcess: modulation by symbiont of host erythrocyte aggregation	1112	80	3	15.4	0.195	4.517e-05	0.0437246
MPMP.Pathways: Chaperone-assisted protein folding	1112	74	29	14.2	2.037	4.956e-05	0.0479245
MPMP.Pathways: Functional orthologs of known cell cycle proteins in E. coli	1112	426	114	82	1.391	5.152e-05	0.0497683

## Sheet: PF3D7_1449300
Protein domains identified by InterProScan analysis
Domain resource	Domain ID	Start location	End location	Description
Gene3D	G3DSA:1.10.472.10	19	123	Cyclin-like superfamily
SUPERFAMILY	SSF47954	30	122	Cyclin-like superfamily
SMART	SM00385	33	114	Cyclin-like
CDD	cd00043	35	117	CYCLIN
Pfam	PF00382	35	99	Transcription factor TFIIB repeat
PRINTS	PR00685	75	94	Transcription initiation factor IIB signature
PRINTS	PR00685	101	116	Transcription initiation factor IIB signature
SUPERFAMILY	SSF47954	123	231	Cyclin-like superfamily
CDD	cd00043	123	205	CYCLIN
Gene3D	G3DSA:1.10.472.10	126	232	Cyclin-like superfamily
SMART	SM00385	127	211	Cyclin-like
Pfam	PF00382	130	202	Transcription factor TFIIB repeat
PRINTS	PR00685	165	181	Transcription initiation factor IIB signature
MobiDBLite	mobidb-lite	418	459	consensus disorder prediction
MobiDBLite	mobidb-lite	433	455	consensus disorder prediction
Coils	Coil	438	458
Pfam	PF07741	580	683	Brf1-like TBP-binding domain
MobiDBLite	mobidb-lite	617	650	consensus disorder prediction
Functional enrichment analysis on predicted regulatory targets
GeneSet	N_Given	N_InSet	N_Overlap	N_Expect	Enrichment	Pvalue	Pvalue.FDR
ParasiteLifeCycle: Life Cycle: EarlyRing (top 500 genes)	1004	500	320	86.9	3.684	4.26e-135	4.27278e-132
ParasiteLifeCycle: Life Cycle: EarlyRing (top 100 genes)	1004	100	78	17.4	4.49	6.253e-41	6.26551e-38
MPMP.Pathways: Rosette formation between normal and infected RBC	1004	316	3	54.9	0.055	6.047e-23	6.05305e-20
ParasiteLifeCycle: Life Cycle: LateRing (top 500 genes)	1004	500	172	86.9	1.98	3.253e-22	3.253e-19
ParasiteLifeCycle: Life Cycle: LateTroph (top 500 genes)	1004	500	20	86.9	0.23	1.895e-21	1.8931e-18
ParasiteLifeCycle: Life Cycle: Schizont (top 500 genes)	1004	500	20	86.9	0.23	1.895e-21	1.8931e-18
MPMP.Pathways: Structure of telomere and sub-telomeric regions	1004	298	3	51.8	0.058	1.929e-21	1.92321e-18
MPMP.Pathways: Interactions between modified host cell membrane and endothelial cell	1004	333	8	57.9	0.138	7.82e-19	7.78872e-16
MPMP.Pathways: Maturation and export of 60S and 40S ribosomal subunits	1004	93	52	16.2	3.218	2.789e-17	2.77506e-14
MPMP.Pathways: Genes coding for components involved in ribosome assembly	1004	133	65	23.1	2.813	2.845e-17	2.82793e-14
GO.BiologicalProcess: antigenic variation	1004	182	1	31.6	0.032	1.819e-14	1.80627e-11
ParasiteLifeCycle: Life Cycle: Ookinete (top 500 genes)	1004	500	33	86.9	0.38	1.662e-13	1.6487e-10
GO.CellularComponent: host cell plasma membrane	1004	194	3	33.7	0.089	5.603e-13	5.55257e-10
ParasiteLifeCycle: Life Cycle: Gametocyte (top 500 genes)	1004	500	35	86.9	0.403	1.589e-12	1.57311e-09
MPMP.Pathways: Splicing and non-sense-mediated decay factors	1004	76	39	13.2	2.954	1.084e-11	1.07208e-08
ParasiteLifeCycle: Life Cycle: Oocyst (top 500 genes)	1004	500	38	86.9	0.437	3.723e-11	3.67832e-08
ParasiteLifeCycle: Life Cycle: Merozoite (top 500 genes)	1004	500	141	86.9	1.623	2.005e-10	1.97893e-07
MPMP.Pathways: Phosphoproteome	1004	1223	288	212.5	1.355	2.833e-10	2.79334e-07
ParasiteLifeCycle: Life Cycle: EarlyTroph (top 500 genes)	1004	500	41	86.9	0.472	6.715e-10	6.61428e-07
MPMP.Pathways: Protein composition of affinity-purified exon and B-like complexes	1004	70	33	12.2	2.714	7.06e-09	6.94704e-06
MPMP.Pathways: Phosphoproteome - Treeck et al 2011	1004	947	227	164.5	1.38	9.336e-09	9.17729e-06
MPMP.Pathways: Splicing of pre-mRNA	1004	107	42	18.6	2.259	5.38e-08	5.28316e-05
ParasiteLifeCycle: Life Cycle: LateTroph (top 100 genes)	1004	100	1	17.4	0.058	9.649e-08	9.46567e-05
MPMP.Pathways: Phosphatidylethanolamine and phosphatidylserine metabolism	1004	51	24	8.9	2.709	8.534e-07	0.000836332
MPMP.Pathways: Phosphoproteome - Pease et al 2013	1004	663	161	115.2	1.398	9.809e-07	0.000960301
ParasiteLifeCycle: Life Cycle: Schizont (top 100 genes)	1004	100	2	17.4	0.115	1.075e-06	0.00105135
MPMP.Pathways: Phosphoproteome of the merozoite	1004	482	123	83.7	1.469	1.619e-06	0.00158176
MPMP.Pathways: Genes for which expression is significantly correlated with coma score	1004	306	85	53.2	1.599	2.208e-06	0.00215501
MPMP.Pathways: Exported proteins containing a PHIST domain	1004	77	30	13.4	2.243	5.213e-06	0.00508268
GO.BiologicalProcess: RNA splicing, via transesterification reactions	1004	21	13	3.6	3.563	6.264e-06	0.00610114
ParasiteLifeCycle: Life Cycle: OocystSPZ (top 500 genes)	1004	500	53	86.9	0.61	7.103e-06	0.00691122
MPMP.Pathways: RNA binding proteins	1004	193	58	33.5	1.73	7.464e-06	0.00725501
MPMP.Pathways: Phosphoproteome - Collins et al 2014	1004	709	165	123.2	1.34	1.129e-05	0.0109626
MPMP.Pathways: Ribosomal structure	1004	95	3	16.5	0.182	1.802e-05	0.0174794
MPMP.Pathways: Utilization of phospholipids	1004	45	20	7.8	2.558	2.044e-05	0.0198064
GO.MolecularFunction: long-chain fatty acid-CoA ligase activity	1004	10	8	1.7	4.605	2.617e-05	0.0253326
ParasiteLifeCycle: Life Cycle: LateRing (top 100 genes)	1004	100	34	17.4	1.957	3.884e-05	0.0375583
GO.MolecularFunction: structural constituent of ribosome	1004	100	4	17.4	0.23	4.345e-05	0.0419727
